# Supplementary material for: Borylated Monosaccharide 3-Boronic-3-deoxy-d-galactose: Detailed NMR Spectroscopic Characterisation, and Method for Spectroscopic Analysis of Anomeric and Boron Equilibria
Source: Int J Mol Sci. 2024 Nov 19;25(22):12396. doi: 10.3390/ijms252212396 (PMC11594630; doi:10.3390/ijms252212396)
Supplement: Supplementary file 1 [file ijms-25-12396-s001.zip]

Archive with 1 entries (1 files):
- ijms-3303957-supplementary.pdf
